# Supplementary material for: Visceral Adipose MicroRNA 223 Is Upregulated in Human and Murine Obesity and Modulates the Inflammatory Phenotype of Macrophages
Source: PLoS One. 2016 Nov 3;11(11):e0165962. doi: 10.1371/journal.pone.0165962 (PMC5094706; doi:10.1371/journal.pone.0165962)
Supplement: S1 File — (XLSX) [file pone.0165962.s001.xlsx]

## Sheet: microRNA qPCR
9.1.16
Label	Sample #	Gene	Ct
miR-223KO ctrl / LPS	1	miR-191	24.93
miR-223KO ctrl / LPS	2	miR-191	24.87
miR-223KO ctrl / LPS	3	miR-191	24.89
miR-223KO mimic/LPS	4	miR-191	24.79
miR-223KO mimic/LPS	5	miR-191	25.13
miR-223KO mimic/LPS	6	miR-191	25
Label	Sample #	Gene	Ct	deltaCt	2^-dCt	Mean 2^-dCt		Fold Change	STDEV	SEM	T test		Treatment	Fold Change	SEM	T test
miR-223KO ctrl / LPS	1	miR-223	35.91	10.98	0.000495097		1.16897						ctrl/LPS	1	0.14581
miR-223KO ctrl / LPS	2	miR-223	36.57	11.7	0.000300572		0.709679						miR-223 mimic/LPS	294194	26531.5
miR-223KO ctrl / LPS	3	miR-223	35.93	11.04	0.000474929	0.000423533	1.12135	1	0.25255	0.14581
miR-223KO mimic/LPS	4	miR-223	17.59	-7.2	147.033		347159
miR-223KO mimic/LPS	5	miR-223	18.32	-6.81	112.206		264927
miR-223KO mimic/LPS	6	miR-223	18.16	-6.84	114.563		270494	294194	45953.9	26531.5	0.000376256
Label	Sample #	Gene	Ct
WT Mf	BMM1	miR-191	25.55
WT Mf	BMM2	miR-191	25.45
WT Mf	BMM3	miR-191	24.88
miR-223KO Mf	BMM7	miR-191	25.07
miR-223KO Mf	BMM8	miR-191	24.87
miR-223KO Mf	BMM9	miR-191	24.91
Label	Sample #	Gene	Ct	deltaCt	2^-dCt	Mean 2^-dCt		Fold Change	STDEV	SEM	T test
WT Mf	BMM1	miR-223	23.66	-1.89	3.70635		17034
WT Mf	BMM2	miR-223	23.1	-2.35	5.09824		23431
WT Mf	BMM3	miR-223	22.57	-2.31	4.95883		22790.3	21085.1	3522.94	2033.97
miR-223KO Mf	BMM7	miR-223	38	12.93	0.000128139		0.588916
miR-223KO Mf	BMM8	miR-223	36.23	11.36	0.000380451		1.74852
miR-223KO Mf	BMM9	miR-223	37.67	12.76	0.000144164	0.000217585	0.662565	1	0.649282	0.374863	0.000488914

## Sheet: total qPCR
Label	Sample #	Gene	ct
miR-223KO ctrl / LPS	BMM1	B2M	15.8
miR-223KO ctrl / LPS	BMM2	B2M	15.86
miR-223KO ctrl / LPS	BMM3	B2M	15.86
miR-223KO mimic/LPS	BMM4	B2M	15.98
miR-223KO mimic/LPS	BMM5	B2M	16
miR-223KO mimic/LPS	BMM6	B2M	16.15
Label	Sample #	Gene	Ct	deltaCt	2^-dCt	Mean 2^-dCt		Fold Change	STDEV	SEM	T test		Treatment	Fold Change	SEM	T test
miR-223KO ctrl / LPS	BMM1	FBXW7	24.85	9.05	0.00188659		1.10868						miR-223KO ctrl / LPS	1	0.0564071
miR-223KO ctrl / LPS	BMM2	FBXW7	25.1	9.24	0.0016538		0.971874						miR-223KO mimic/LPS	0.667947	0.0511626
miR-223KO ctrl / LPS	BMM3	FBXW7	25.18	9.32	0.00156459	0.00170166	0.919448	1	0.0977	0.0564071
miR-223KO mimic/LPS	BMM4	FBXW7	25.64	9.66	0.00123609		0.726402
miR-223KO mimic/LPS	BMM5	FBXW7	25.69	9.69	0.00121065		0.711453
miR-223KO mimic/LPS	BMM6	FBXW7	26.17	10.02	0.000963118		0.565987	0.667947	0.0886162	0.0511626	0.0120593
Label	Sample #	Gene	Ct	deltaCt	2^-dCt	Mean 2^-dCt		Fold Change	STDEV	SEM	T test		Treatment	Fold Change	SEM	T test
miR-223KO ctrl / LPS	BMM1	TLR4	24.07	8.27	0.00323953		1.00448						miR-223KO ctrl / LPS	1	0.0121849
miR-223KO ctrl / LPS	BMM2	TLR4	24.17	8.31	0.00315094		0.977014						miR-223KO mimic/LPS	0.886702	0.0061247
miR-223KO ctrl / LPS	BMM3	TLR4	24.11	8.25	0.00328475	0.00322508	1.0185	1	0.0211048	0.0121849
miR-223KO mimic/LPS	BMM4	TLR4	24.45	8.47	0.00282017		0.874452
miR-223KO mimic/LPS	BMM5	TLR4	24.44	8.44	0.00287943		0.892826
miR-223KO mimic/LPS	BMM6	TLR4	24.59	8.44	0.00287943		0.892826	0.886702	0.0106083	0.0061247	0.00114651
Label	Sample #	Gene	Ct	deltaCt	2^-dCt	Mean 2^-dCt		Fold Change	STDEV	SEM	T test		Treatment	Fold Change	SEM	T test
miR-223KO ctrl / LPS	BMM1	Chit3-1	22.91	7.11	0.00723897		0.870385						miR-223KO ctrl / LPS	1	0.0682172
miR-223KO ctrl / LPS	BMM2	Chit3-1	22.63	6.77	0.00916277		1.1017						miR-223KO mimic/LPS	1.0033	0.0764183
miR-223KO ctrl / LPS	BMM3	Chit3-1	22.73	6.87	0.00854917	0.00831697	1.02792	1	0.118156	0.0682172
miR-223KO mimic/LPS	BMM4	Chit3-1	22.9	6.92	0.00825795		0.992904
miR-223KO mimic/LPS	BMM5	Chit3-1	23.1	7.1	0.00728932		0.876439
miR-223KO mimic/LPS	BMM6	Chit3-1	22.87	6.72	0.0094859		1.14055	1.0033	0.13236	0.0764183	0.975867

## Sheet: RNA concentration
Total cDNA																											Total cDNA
9.1.16															500		6			all samples diluted with 98 ul of H2O after RT-PCR
Label	Sample ID	RNA Measured	Nucleic Acid Conc.	Unit	A260	A280	260/280	260/230	Sample Type	Factor		Label	Sample ID	cDNA Synthesis	500 ng (uL)		H2O (ul). 6 total	mRNAs to assay												250 ng
miR-223KO ctrl / LPS	1	9/2/2016 10:21:56 AM	169.3	ng/µl	4.233	2.047	2.07	1.91	RNA	40		miR-223KO ctrl / LPS	1	9.12.16	2.95334		3.04666
miR-223KO ctrl / LPS	2	9/2/2016 10:22:33 AM	182.2	ng/µl	4.556	2.199	2.07	1.45	RNA	40		miR-223KO ctrl / LPS	2	9.12.16	2.74424		3.25576
miR-223KO ctrl / LPS	3	9/2/2016 10:23:06 AM	165.6	ng/µl	4.141	1.998	2.07	1.35	RNA	40		miR-223KO ctrl / LPS	3	9.12.16	3.01932		2.98068
miR-223KO mimic/LPS	4	9/2/2016 10:23:37 AM	139.7	ng/µl	3.491	1.681	2.08	1.49	RNA	40		miR-223KO mimic/LPS	4	9.12.16	3.5791		2.4209
miR-223KO mimic/LPS	5	9/2/2016 10:24:13 AM	151.9	ng/µl	3.797	1.833	2.07	1.54	RNA	40		miR-223KO mimic/LPS	5	9.12.16	3.29164		2.70836
miR-223KO mimic/LPS	6	9/2/2016 10:24:41 AM	151	ng/µl	3.774	1.816	2.08	1.77	RNA	40		miR-223KO mimic/LPS	6	9.12.16	3.31126		2.68874
miRNA cDNA
			60												15
Label	Sample ID	RNA Measured	Dilution	diluted conc.	Unit	A260	A280	260/280	260/230			Label	Sample ID	miR cDNA Synthesis	15 ng (uL)		H2O (ul). 7 total	mRNAs to assay
miR-223KO ctrl / LPS	1	9/2/2016 10:21:56 AM	1:60	2.82167	4.233	2.047	2.07	1.91	RNA	40		miR-223KO ctrl / LPS	1	9.2.16	5.31601		1.68399										Label	Sample ID	cDNA Synthesis			H2O (ul)
miR-223KO ctrl / LPS	2	9/2/2016 10:22:33 AM	1:60	3.03667	4.556	2.199	2.07	1.45	RNA	40		miR-223KO ctrl / LPS	2	9.2.16	4.93963		2.06037										DMSO	BMM1	2016-02-22
miR-223KO ctrl / LPS	3	9/2/2016 10:23:06 AM	1:60	2.76	4.141	1.998	2.07	1.35	RNA	40		miR-223KO ctrl / LPS	3	9.2.16	5.43478		1.56522										DMSO	BMM2	2016-02-22
miR-223KO mimic/LPS	4	9/2/2016 10:23:37 AM	1:60	2.32833	3.491	1.681	2.08	1.49	RNA	40		miR-223KO mimic/LPS	4	9.2.16	6.44238		0.557623										DMSO	BMM3	2016-02-22
miR-223KO mimic/LPS	5	9/2/2016 10:24:13 AM	1:60	2.53167	3.797	1.833	2.07	1.54	RNA	40		miR-223KO mimic/LPS	5	9.2.16	5.92495		1.07505										DMSO	BMM4	2016-02-22
miR-223KO mimic/LPS	6	9/2/2016 10:24:41 AM	1:60	2.51667	3.774	1.816	2.08	1.77	RNA	40		miR-223KO mimic/LPS	6	9.2.16	5.96026		1.03974										Label	Sample ID	cDNA Synthesis			H2O (ul)
